# Supplementary material for: Identification of critical links in a large-scale road network considering the traffic flow betweenness index
Source: PLoS One. 2020 Apr 10;15(4):e0227474. doi: 10.1371/journal.pone.0227474 (PMC7147776; doi:10.1371/journal.pone.0227474)
Supplement: S1 File — (ZIP) [file pone.0227474.s001.zip]

Archive with 12 entries (11 files):
- S1_File/Changchun Road Network.map
- S1_File/Changchun  Road Network.dvw
- S1_File/Changchun road Network.dsk
- S1_File/Changchun road Network.des
- S1_File/Changchun road Network.DCB
- S1_File/Changchun road Network1.cdk
- S1_File/Changchun road Network.cdd
- S1_File/CHANGCHUN ROAD NETWORK.BX
- S1_File/Changchun road Network.BIN
- S1_File/Changchun road Network1.dbd
- S1_File/changchunshiluwang.DCB
- S1_File/
