# Supplementary material for: Identification of critical links in a large-scale road network considering the traffic flow betweenness index
Source: PLoS One. 2020 Apr 10;15(4):e0227474. doi: 10.1371/journal.pone.0227474 (PMC7147776; doi:10.1371/journal.pone.0227474)
Supplement: S1 File — (ZIP) [file pone.0227474.s001.zip › S1_File/Changchun road Network.DCB]

26
"ID",I,1,4,0,10,0,,,"",,Blank,
"Layer",C,5,18,0,18,0,,,"",,Blank,
"Handle",I,23,4,0,10,0,,,"",,Blank,
