# Supplementary material for: Identification of critical links in a large-scale road network considering the traffic flow betweenness index
Source: PLoS One. 2020 Apr 10;15(4):e0227474. doi: 10.1371/journal.pone.0227474 (PMC7147776; doi:10.1371/journal.pone.0227474)
Supplement: S1 File — (ZIP) [file pone.0227474.s001.zip › S1_File/changchunshiluwang.DCB]

50
"Field",C,1,6,0,6,0,,,"",,Blank,
"Count",I,7,4,0,10,0,,,"",,Blank,
"Sum",R,11,8,0,16,2,,,"",,Blank,
"Minimum",R,19,8,0,13,2,,,"",,Blank,
"Maximum",R,27,8,0,13,2,,,"",,Blank,
"Mean",R,35,8,0,15,4,,,"",,Blank,
"Std. Dev.",R,43,8,0,15,4,,,"",,Blank,
